# Supplementary material for: A Systematic Bibliometric Review Analysis of Research on the Use of Waste Rubber Tyres in Building and Construction Materials and Their Applications
Source: Polymers (Basel). 2025 Sep 13;17(18):2480. doi: 10.3390/polym17182480 (PMC12473547; doi:10.3390/polym17182480)
Supplement: Supplementary file 1 [file polymers-17-02480-s001.zip]

Archive with 1 entries (1 files):
- polymers-3739417-supplementary.pdf
